# Supplementary material for: The influence of the forest corridors to the north of the Andes on the diversification of the bright‐rumped Attila, Attila spadiceus (Passeriformes, Tyrannidae), during the climatic oscillations of the middle Pleistocene
Source: Ecol Evol. 2025 Jan 21;15(1):e70331. doi: 10.1002/ece3.70331 (PMC11751253; doi:10.1002/ece3.70331)
Supplement: Supplementary file 1 — Appendix S1. [file ECE3-15-e70331-s001.xlsx]

## Sheet: Appendix1
SUPPORTING INFORMATION for The influence of the forest corridors to the north of the Andes on the diversification of the Bright-rumped Attila, Attila spadiceus (Passeriformes, Tyrannidae), during the climatic oscillations of the middle Pleistocene
Patrícia Mendonça, Lincoln Silva Carneiro, Alexandre Aleixo, Juliana Araripe, Péricles S. Rêgo
Table - S1 Details of the specimens included in the present analysis, showing their geographic origin, and the molecular markers sequenced here. The geographic coordinates correspond to the points shown in figure 1a. As samples that were sequenced are marked with a (√)
for the markers: CytB, ND2, I7BF, I5BF and G3PDH; and those with a dash did not have their sequence acquired. The codes for the sequences obtained from GenBank are available.
Catalog number	GGC code	Táxon	Country	Locality	Geographic coordinates	Marker sequenced:
						CytB	ND2	I7BF	I5BF	G3PDH
MPEGT6457	Acn001	A. cinnamomeus	Brazil	FLOTA de Faro, ca 70 km NW de Faro;	-0.150000, -66.800000	PQ282809	PQ282851	PQ282892	PQ282743	PQ282785
LSUMZ28208	Asp065	A. s. citropyga	Panama	Dist. Gualaca, Cordillera Central, 4.3 km by road S Lago Fortuna dam;	8.730000, -82.250000	PQ282793	PQ282835	PQ282877	PQ282727	PQ282769
LSUMZ81980	Asp071	A. s. citropyga	Costa Rica	Garabito, Parque Nacional Carara;	9.793056, -84.601944	PQ282798	PQ282840	PQ282882	PQ282732	PQ282774
LSUMZ72079	Asp073	A. s. citropyga	Costa Rica	Golfito, Parque Nacional Piedras Blancas;	8.690000, -83.190000	PQ282800	PQ282842	PQ282884	PQ282734	PQ282776
LSUMZ81974	Asp074	A. s. citropyga	Costa Rica	Garabito, Parque Nacional Carara;	9.793056, -84.601944	PQ282801	PQ282843	PQ282885	PQ282735	PQ282777
LSUMZ72081	Asp077	A. s. citropyga	Costa Rica	Golfito, Parque Nacional Piedras Blancas;	8.690000, -83.190000	PQ282803	PQ282845	PQ282887	PQ282737	PQ282779
LSUMZ55049	Asp070	A. s. flammulatus	Honduras	Parque Nacional Pico Bonito El Naranjo;	15.724667, -88.740167	PQ282797	PQ282839	PQ282881	PQ282731	PQ282773
LSUMZ60798	Asp072	A. s. flammulatus	Honduras	Lancetilla Botanical Garden;	15.758500, -87.454333	PQ282799	PQ282841	PQ282883	PQ282733	PQ282775
LSUMZ60697	Asp079	A. s. flammulatus	Honduras	Parque Nacional Pico Bonito El Naranjo;	15.724667, -88.740167	PQ282805	PQ282847	-	PQ282739	PQ282781
LSUMZ53422	Asp080	A. s. flammulatus	Honduras	EI Naranju, 10 Km S LA Ceiba, Sendero El Bejnco;	15.665383, -87.143811	PQ282806	PQ282848	PQ282889	PQ282740	PQ282782
LSUMZ29986	Asp067	A. s. parambae	Ecuador	Ca 30 km SE San Lorenzo;	1.090861, -78.690611	PQ282795	PQ282837	PQ282879	PQ282729	PQ282771
LSUMZ26882	Asp064	A. s. sclateri	Panama	Old Gamboa Road, 5 km NW Paraiso;	9.058333, -79.500833	PQ282792	PQ282834	PQ282876	PQ282726	PQ282768
LSUMZ28398	Asp066	A. s. sclateri	Panama	District of Panama, NW slope Cero Jefe;	9.240000, -79.350000	PQ282794	PQ282836	PQ282878	PQ282728	PQ282770
LSUMZ46698	Asp075	A. s. sclateri	Panama	Isla Coiba, Sendero los Monos;	7.599500, -81.721333	PQ282802	PQ282844	PQ282886	PQ282736	PQ282778
LSUMZ28779	Asp081	A. s. sclateri	Panama	Achiote Road, Ca 2 Km-bridge at Rio Providencia;	9.017817, -80.004244	PQ282807	PQ282849	PQ282890	PQ282741	PQ282783
LSUMZ2238	Asp082	A. s. sclateri	Panama	About 6 km NW Cana on E slope Cerro Pirre;	7.793806, -77.845406	PQ282808	PQ282850	PQ282891	PQ282742	PQ282784
MPEG58931	Asp002	A. s. spadiceus	Brazil	ESEC Rio Acre, Acampamento 2	-3.781333, -59.056611	MZ420530	PQ282810	PQ282853	PQ282702	PQ282744
MPEGT7668	Asp004	A. s. spadiceus	Brazil	Tarauacá, Br 364 km 40 Rio Liberdade;	-7.892389, -71.662389	MZ420531	PQ282811	PQ282854	PQ282703	PQ282745
MPEGT6175	Asp005	A. s. spadiceus	Brazil	Feijó, Rio Envira, Novo Porto, Foz do Ig. Paraná do Ouro;	-8.459861, -70.556361	PQ282786	PQ282812	PQ282855	PQ282704	PQ282746
MPEGT10224	Asp008	A. s. spadiceus	Brazil	Maués, Flona do Pau Rosa, Comunidade São Tomé;	-3.907000, -58.401806	MZ420534	PQ282815	PQ282858	PQ282707	PQ282749
MPEGT12119	Asp010	A. s. spadiceus	Brazil	Paranaíta, Rio Teles Pires, Fazenda João Carvalho;	-9.414278, -56.561028	MZ420536	PQ282816	PQ282859	PQ282708	PQ282750
MPEGT11353	Asp011	A. s. spadiceus	Brazil	Itacoatiara, margem direita Rio Urubu, Povoado Lindóia;	-2.387361, -57.640750	MZ420537	PQ282817	PQ282860	PQ282709	PQ282751
MPEGT13977	Asp014	A. s. spadiceus	Brazil	Tabatinga, margem norte Rio Solimões, Teresina;	-4.361056, -69.761028	MZ420540	PQ282818	PQ282861	PQ282710	PQ282752
MPEGTT14278	Asp016	A. s. spadiceus	Brazil	Estirão do Equador, Atalaia do Norte;	-4.153361, -71.550639	MZ420542	PQ282819	PQ282862	PQ282711	PQ282753
MPEGT17612	Asp021	A. s. spadiceus	Brazil	Altamira, Fazenda Ipiranga;	-9.440667, -54.802500	MZ420545	PQ282820	PQ282863	PQ282712	PQ282754
MPEGTT19871	Asp023	A. s. spadiceus	Brazil	Centro Novo, REBIO Gurupi;	-3.703556, -46.762222	MZ420547	PQ282821	PQ282864	PQ282713	PQ282755
MPEGT20607	Asp024	A. s. spadiceus	Brazil	São Gabriel da Cachoeira, PPBIO;	-0.150000, -66.800000	MZ420548	PQ282822	-	PQ282714	PQ282756
MPEGT20735	Asp026	A. s. spadiceus	Brazil	São Gabriel da Cachoeira, PPBIO;	-0.150000, -66.800000	MZ420550	PQ282823	PQ282865	PQ282715	PQ282757
MPEGT19227	Asp027	A. s. spadiceus	Brazil	Faz. Sapucaia - Rio Lajes;	-6.947222, -49.682222	MZ420551	PQ282824	PQ282866	PQ282716	PQ282758
MPEGT21182	Asp028	A. s. spadiceus	Brazil	Araguaína, Mata do Garimpinho;	-7.624380, -49.381325	MZ420552	PQ282825	PQ282867	PQ282717	PQ282759
MPEGT22159	Asp029	A. s. spadiceus	Brazil	Guajará-Mirim, Balneário do Célio;	-10.911222, -65.223972	MZ420553	PQ282826	PQ282868	PQ282718	PQ282760
MPEGT23414	Asp030	A. s. spadiceus	Brazil	Jutaí, ESEC Jutaí/Solimões, Pati;	-3.223472, -67.441750	MZ420554	PQ282827	PQ282869	PQ282719	PQ282761
MPEGT5792	Asp036	A. s. spadiceus	Brazil	Santa Rosa, Rio Purus, foz do Chandless;	-9.115944, -69.831639	PQ282787	PQ282828	PQ282870	PQ282720	PQ282762
MPEGT16923	Asp040	A. s. spadiceus	Brazil	Guajará;	-7.545830, -72.580564	PQ282788	PQ282829	PQ282871	PQ282721	PQ282763
MPEGT12534	Asp042	A. s. spadiceus	Brazil	Barcarena, Vila dos Cabanos, Rio Tocantins	-1.584611, -48.702444	-	PQ282830	PQ282872	PQ282722	PQ282764
MPEGT24688	Asp049	A. s. spadiceus	Brazil	Bagre, Rio Muratuba	-2.106472, -50.366250	PQ282789	PQ282831	PQ282873	PQ282723	PQ282765
MPEGT18427	Asp050	A. s. spadiceus	Brazil	Jacareacanga, margem esquerda Rio Tapajós, Comunidade São Martim;	-6.106222, -57.655533	PQ282790	PQ282832	PQ282874	PQ282724	PQ282766
MPEGT19822	Asp054	A. s. spadiceus	Brazil	Itaituba, margem esquerda Rio Tapajós, Penedo;	-5.455669, -57.070000	PQ282791	PQ282833	PQ282875	PQ282725	PQ282767
LSUMZ39778	Asp069	A. s. spadiceus	Peru	86 km SE Juanjui on E bank upper Rio Pauya;	-7.586111, -75.933611	PQ282796	PQ282838	PQ282880	PQ282730	PQ282772
LSUMZ12532	Asp078	A. s. spadiceus	Bolivia	Velasco; 50 km ESE Florida, Arroyo del Encanto;	-15.693361, -60.909161	PQ282804	PQ282846	PQ282888	PQ282738	PQ282780
MPEGT13478	Asp006	A. s. uropygiatus	Brazil	Ilhéus, Ecoparque de UMA;	-14.793506, -39.046380	MZ420532	PQ282813	PQ282856	PQ282705	PQ282747
MPEGT12666	Asp007	A. s. uropygiatus	Brazil	Ibateguara, Usina Serra Grande, Engenho Coimbra;	-8.951511, -35.893413	MZ420533	PQ282814	PQ282857	PQ282706	PQ282748
